# Supplementary material for: Interspecific Hybridization Enhanced Tolerance to Salinity and Cadmium Stress Through Modifying Biochemical, Physiological, and Resistance Gene Levels, Especially in Polyploid Rice: A Sustainable Way for Stress-Resilient Rice
Source: Rice (N Y). 2025 Mar 22;18:19. doi: 10.1186/s12284-025-00776-6 (PMC11928717; doi:10.1186/s12284-025-00776-6)
Supplement: Supplementary file 1 — Supplementary Material 1 [file 12284_2025_776_MOESM1_ESM.xlsx]

## Sheet: Table S1a-S1d
Table S1a Agronomic traits of diploid hybrid (D1) and its parents
Phenotype	P1-2x	D1	H3-2x
Number of grains	1234.50±131.79ab	1976.65±188.87a	842.90±110.24b
Number of filled grains	976.70±94.86ab	1478.15±132.69a	593.20±72.58b
Seed setting rate (%)	79.66±1.39a	76.07±2.55a	71.70±2.80a
Grain length (mm)	9.58±0.03a	8.12±0.07ab	7.48±0.11bc
Grain width (mm)	2.35±0.01bc	2.81±0.036ab	3.15±0.02a
Aspect ratio	4.09±0.02a	2.91±0.06ab	2.38±0.03bc
Yield per plant (g)	20.22±1.99ab	32.84±3.179a	11.10±1.34bc
Flag leaf length (cm)	36.89±0.84a	33.79±1.072ab	32.96±1.08b
Flag leaf width (cm)	1.84±0.019bc	2.05±0.04ab	2.14±0.03a
Plant height (cm)	98.44±0.57ab	107.15±5.61a	96.17±1.56b
Panicle length (cm)	24.69±0.23ab	26.66±0.66a	23.78±0.33b
Number of Tillers	6.92±0.38a	7.65±0.40a	4.75±0.30ab
Biomass (g)	18.80±1.27ab	24.02±1.48a	14.05±1.71bc
1000-grain weight (g)	20.67±0.35a	20.82±0.35a	18.72±0.33ab
Table S1b Competitive advantage of D1 hybrids, mid-parent advantage, super-parent advantage and average advantage
Trait of D1	Competitive advantage (%)	Mid-parent advantage (%)	Over-parent advantage (%)	Average advantage (%)
Number of grains	60.12	90.3	60.12	70.18
Number of filled grains	51.34	88.31	51.34	63.66
Seed setting rate	-4.51	0.51	-4.51	-2.83
Grain length (mm)	-15.24	-4.83	-15.24	-11.77
Grain width (mm)	19.64	2.17	-10.85	3.65
Aspect ratio	-28.94	-10.12	-28.94	-22.67
Yield per plant	62.41	109.73	62.41	78.18
Flag leaf length	-8.4	-3.24	-8.4	-6.68
Flag leaf width	11.3	3.06	-4.04	3.44
Plant height	8.85	10.12	8.85	9.27
Panicle length	7.99	10.02	7.99	8.67
Number of Tillers	10.6	31.14	10.6	17.45
Biomass	27.78	46.28	27.78	33.95
1000-grain weight	0.75	5.73	0.75	2.41
Table S1c Agronomic traits of diploid hybrid (T1) and its parents
Phenotype	P1	T1	H3
Number of grains	377.60±29.14b	861.92±54.94a	433.70±29.55ab
Number of filled grains	167.90±24.45b	678.16±43.76a	299.70±28.16ab
Seed setting rate (%)	44.97±5.74bc	78.71±0.97a	68.06±2.84ab
Grain length (mm)	12.13±0.144a	10.36±0.07ab	9.17±0.06bc
Grain width (mm)	2.85±0.044bc	3.13±0.02ab	3.57±0.03a
Aspect ratio	4.27±0.10a	3.31±0.03ab	2.57±0.02bc
Yield per plant (g)）	5.34±0.744b	22.85±1.48a	9.59±0.98ab
Flag leaf length (cm)	37.21±1.28ab	42.69±1.25a	32.23±1.07bc
Flag leaf width（cm）	1.82±0.03bc	2.33±0.048a	2.16±0.027ab
Plant height（cm）	90.25±1.48bc	123.93±1.52a	99.18±2.55ab
Panicle length (cm)	26.51±0.36ab	28.44±0.34a	23.41±0.55bc
Number of Tillers	4.76±0.27b	6.23±0.45a	4.95±0.42ab
Biomass (g)	14.45±0.91b	25.95±2.83a	17.67±1.18ab
1000-grain weight (g)	32.59±1.07a	33.12±0.38a	31.66±0.85a
Table S1d Competitive advantage of T1 hybrids, mid-parent advantage, super-parent advantage and average advantage
Trait of T1	Competitive advantage (%)	Mid-parent advantage (%)	Over-parent advantage (%)	Average advantage (%)
Number of grains	-30.18	112.48	98.74	60.35
Number of filled grains	-30.57	190.06	126.28	95.26
Seed setting rate	-1.19	39.28	15.65	17.91
Grain length (mm)	8.21	-2.68	-14.57	-3.01
Grain width (mm)	33.53	-2.45	-12.22	6.28
Aspect ratio	-18.94	-3.07	-22.31	-14.77
Yield per plant	13	206.25	138.36	119.2
Flag leaf length	15.71	22.94	14.72	17.79
Flag leaf width	26.3	17.23	8.01	17.18
Plant height	25.9	30.85	24.96	27.24
Panicle length (cm)	15.2	13.96	7.29	12.15
Number of Tillers	-9.97	28.27	25.8	14.7
Biomass (g)	38.02	61.61	46.87	48.83
1000-grain weight	60.26	3.11	1.64	21.67

## Sheet: Table S2a-S2d
Table S2a Agronomic traits of diploid hybrid (D2) and its parents
Phenotype	P2-2x	D2	H3-2x
Number of grains	531.00±38.42b	1459.40±205.00a	842.90±110.24ab
Number of filled grains	451.78±35.92ab	587.80±118.34a	593.20±72.58a
Seed setting rate (%)	85.02±1.99a	40.60±6.65bc	71.70±2.80ab
Grain length	7.22±0.04ab	7.18±0.022b	7.48±0.11a
Grain width	3.39±0.020a	3.35±0.02a	3.15±0.02ab
Aspect ratio	2.13±0.01b	2.14±0.015ab	2.38±0.03a
Yield per plant (g)	10.70±0.99a	11.02±2.37a	11.10±1.34a
Flag leaf length (cm)	38.05±1.60a	42.38±1.89a	32.96±1.08ab
Flag leaf width（cm）	1.59±0.02ab	1.46±0.03bc	2.14±0.03a
Plant height（cm）	116.43±0.92a	117.00±2.20a	96.17±1.56ab
Panicle length (cm)	23.16±0.50b	27.98±0.60a	23.78±0.33ab
Number of Tillers	6.25±0.23ab	8.20±1.07a	4.75±0.30bc
Biomass (g)	16.53±1.26a	17.66±2.26a	14.05±1.71a
1000-grain weight (g)	23.56±0.80a	18.53±0.29b	18.72±0.33ab
Table S2b Competitive advantage of D2 hybrids, mid-parent advantage, super-parent advantage and average advantage
Trait of D2	Competitive advantage（%）	Mid-parent advantage（%）	Over-parent advantage（%）	Average advantage（%）
Number of grains	18.22	112.45	73.14	67.93
Number of filled grains	-39.82	12.5	-0.91	-9.41
Seed setting rate	-49.03	-48.19	-52.25	-49.82
Grain length	-25.06	-2.35	-4.08	-10.49
Grain width	42.77	2.36	-1.37	14.59
Aspect ratio	-47.55	-4.79	-9.76	-20.7
Yield per plant	-45.49	1.16	-0.65	-14.99
Flag leaf length	14.88	19.36	11.37	15.2
Flag leaf width	-20.58	-21.5	-31.53	-24.53
Plant height	18.86	10.06	0.49	9.8
Panicle length	13.34	19.24	17.69	16.76
Number of Tillers	18.55	49.09	31.2	32.95
Biomass	-6.07	15.5	6.81	5.41
1000-grain weight	-10.36	-12.36	-21.37	-14.7
Table S2c Agronomic traits of diploid hybrid (T2) and its parents
Phenotype	P2	T2	H3
Number of grains	204.44±11.71bc	722.88±38.09a	433.70±29.55ab
Number of solid grains	60.33±5.91bc	540.38±31.10a	299.70±28.16ab
Seed setting rate (%)	27.50±1.98bc	74.48±1.01a	68.06±2.84ab
Grain length (mm)	9.42±0.11a	8.74±0.042bc	9.17±0.06ab
Grain width (mm)	3.78±0.046a	3.64±0.03ab	3.57±0.03b
Aspect ratio	2.50±0.05a	2.40±0.013ab	2.57±0.02a
Yield per plant (g)	1.39±0.19bc	19.97±1.02a	9.59±0.98ab
Flag leaf length (cm)	35.24±1.35a	36.39±1.82a	32.23±1.07a
Flag leaf width (cm)	1.53±0.023ab	2.02±0.05a	2.16±0.027a
Plant height (cm)	100.47±1.22ab	114.34±2.25a	99.18±2.55b
Panicle length (cm)	24.55±0.66ab	26.49±0.62a	23.41±0.55b
Number of Tillers	5.33±0.35a	5.58±0.31a	4.95±0.42a
Biomass (g）	12.39±0.87ab	18.87±1.55a	17.67±1.18a
1000-grain weight (g)	22.44±1.85bc	34.58±0.54a	31.66±0.85ab
Table S2d Competitive advantage of T2 hybrids, mid-parent advantage, super-parent advantage and average advantage
Trait of T2	Competitive advantage（%）	Mid-parent advantage（%）	Over-parent advantage（%）	Average advantage（%）
Number of grains	-41.44	126.56	66.68	50.6
Number of filled grains	-44.67	200.18	80.31	78.61
Seed setting rate	-6.51	55.88	9.43	19.6
Grain length	-8.71	-5.91	-7.17	-7.27
Grain width	55.22	-0.94	-3.76	16.84
Aspect ratio	-41.19	-5.14	-6.52	-17.61
Yield per plant	-1.23	263.96	108.34	123.69
Flag leaf length	-1.36	7.86	3.26	3.25
Flag leaf width	13.47	13.55	-2.97	8.02
Plant height	16.16	14.54	13.8	14.83
Panicle length	7.32	10.51	7.94	8.59
Number of Tillers	-19.34	8.5	4.61	-2.08
Biomass	0.39	25.59	6.82	10.93
1000-grain weight	67.34	27.88	9.25	34.82

## Sheet: Table S3
Table S3 Quality assessment of transcriptome sequencing raw data
Samples	Clean reads	Clean bases	GC Content	%≥Q30
Z086L1	20796318	6224803626	0.5428	0.954
Z086L2	22694265	6790249830	0.5304	0.9505
Z086L3	27012214	8086230542	0.5372	0.9595
Z090L1	25897178	7751980208	0.5429	0.9554
Z090L2	23093772	6908813616	0.5356	0.9511
Z090L3	23600833	7065691164	0.5393	0.9546
Z0EL1	22178107	6637376994	0.5307	0.947
Z0EL2	19652032	5882311310	0.5318	0.9402
Z0EL3	21233528	6354690570	0.5358	0.9442
Z0HL1	25530646	7643684290	0.5298	0.955
Z0HL2	25671403	7685160842	0.5346	0.9571
Z0HL3	23714555	7097466698	0.5339	0.9584
Z0L1	26261994	7860871142	0.5344	0.9466
Z0L2	22067860	6604711462	0.5332	0.9427
Z0L3	19464503	5826201062	0.5264	0.9459
Z0TL1	24264303	7262974422	0.5433	0.9581
Z0TL2	20222134	6052074474	0.5285	0.9614
Z0TL3	24730636	7401016804	0.5386	0.9586
Z586L1	25938252	7758464236	0.5251	0.9516
Z586L2	29518318	8835479066	0.5239	0.9563
Z586L3	20223947	6054809348	0.5256	0.9441
Z590L1	27705775	8293407950	0.529	0.9606
Z590L2	25305282	7572575358	0.5284	0.9585
Z590L3	24651966	7377431844	0.531	0.9542
Z5EL1	23779882	7112902208	0.5334	0.9531
Z5EL2	28681933	8582029454	0.5352	0.9568
Z5EL3	29275110	8765118130	0.5374	0.9574
Z5HL1	25707342	7687962798	0.5207	0.956
Z5HL2	20325080	6084214644	0.5183	0.9582
Z5HL3	23494724	7022890628	0.5236	0.9523
Z5L1	25884303	7743787802	0.5232	0.9535
Z5L2	26625173	7966740498	0.5219	0.9578
Z5L3	21635982	6474535668	0.5225	0.9433
Z5TL1	25574761	7648106150	0.5286	0.9567
Z5TL2	20952077	6266275930	0.5344	0.9509
Z5TL3	22259849	6661567436	0.5415	0.955
Z86FP1	19305231	5777288826	0.5224	0.9587
Z86FP2	22993733	6884672826	0.5267	0.9598
Z86FP3	20504395	6133873562	0.5327	0.9587
Z86L1	23103653	6913222482	0.5398	0.9445
Z86L2	26296495	7871823220	0.535	0.9463
Z86L3	23466470	7023983138	0.5327	0.9453
Z86P1	24496345	7329842744	0.5352	0.9591
Z86P2	24371855	7294186284	0.537	0.956
Z86P3	20903976	6255759272	0.5358	0.9484
Z90FP1	19523393	5842075504	0.5203	0.9616
Z90FP2	20824611	6234454980	0.5195	0.9615
Z90FP3	24509155	7333251176	0.5251	0.9614
Z90L1	24693713	7389757500	0.5384	0.9404
Z90L2	28591502	8556066880	0.5396	0.9559
Z90L3	24564691	7345504102	0.539	0.945
Z90P1	19482959	5827547032	0.5386	0.9589
Z90P2	21381720	6398838884	0.5334	0.9547
Z90P3	20961035	6272734934	0.5343	0.9507
ZC2L1	25190135	7536965456	0.525	0.9583
ZC2L2	24210386	7242027334	0.5189	0.9554
ZC2L3	26916486	8053162250	0.5223	0.9599
ZC2P1	21927273	6562154166	0.5221	0.9612
ZC2P2	22213690	6647116406	0.5217	0.957
ZC2P3	24304615	7272802046	0.5212	0.9613
ZC5L1	25357922	7586932786	0.5226	0.9563
ZC5L2	21173119	6334248144	0.5219	0.9477
ZC5L3	25673285	7684085196	0.5186	0.958
ZCP1	23618554	7066662074	0.5312	0.9535
ZCP2	21310652	6379789726	0.532	0.9551
ZCP3	24306358	7276266972	0.5212	0.9625
ZE231L1	25646934	7674772936	0.5282	0.959
ZE231L2	23412398	7006803852	0.5245	0.9572
ZE231L3	26121351	7816386660	0.5261	0.9578
ZE231P1	28226771	8445232594	0.5162	0.9651
ZE231P2	21841369	6537480658	0.5209	0.9612
ZE231P3	19420689	5811404660	0.5202	0.9585
ZEFP1	23764374	7112949332	0.5163	0.9579
ZEFP2	28027194	8382487402	0.5227	0.9622
ZEFP3	23376166	6993336284	0.5172	0.9599
ZEL1	20960464	6274879498	0.5233	0.9569
ZEL2	29263933	8764150356	0.5352	0.9591
ZEL3	29601318	8861809006	0.5258	0.9555
ZEP1	23860704	7140778964	0.5354	0.9595
ZEP2	20586736	6163495276	0.5294	0.952
ZEP3	22822370	6829326754	0.5333	0.9579
ZFP1	20479707	6131619240	0.526	0.9602
ZFP2	21938551	6565481582	0.5256	0.9609
ZFP3	19585352	5859355910	0.5221	0.9563
ZHFP1	24302324	7269257222	0.5195	0.9608
ZHFP2	23021734	6889863868	0.5179	0.9599
ZHFP3	23072396	6902089310	0.5205	0.9599
ZHL1	26453013	7919155698	0.5352	0.9525
ZHL2	23781054	7118468428	0.5458	0.943
ZHL3	26875957	8042653970	0.5393	0.9394
ZHP1	20299330	6076056126	0.5315	0.956
ZHP2	23263681	6962067476	0.5306	0.9325
ZHP3	21891785	6552591918	0.5315	0.9571
ZL1	26403093	7904182486	0.543	0.95
ZL2	22045374	6598102220	0.5323	0.9557
ZL3	29583017	8853129120	0.5387	0.9588
ZP1	25399880	7596278056	0.5333	0.9578
ZP2	19410880	5807257542	0.535	0.9531
ZP3	29217751	8746550342	0.5329	0.9571
ZT431L1	21779555	6517387850	0.5284	0.9602
ZT431L2	21662387	6474097176	0.5317	0.9454
ZT431L3	25354667	7586397260	0.5291	0.9539
ZT431P1	22043340	6599396594	0.5244	0.9615
ZT431P2	22673344	6781413060	0.5171	0.9611
ZT431P3	21197169	6343169524	0.5248	0.9586
ZTFP1	22915089	6853650712	0.5159	0.9603
ZTFP2	24896917	7457491388	0.5096	0.9675
ZTFP3	21906709	6558177156	0.5225	0.962
ZTL1	20141687	6026426532	0.52	0.9596
ZTL2	21194405	6342033036	0.5256	0.9567
ZTL3	23882069	7145649802	0.5121	0.9489
ZTP1	22458192	6722325178	0.5279	0.9582
ZTP2	25274042	7565622088	0.5328	0.9587
ZTP3	23784779	7115978308	0.5273	0.9616
Note: Valid Ratio (%): the percentage of valid data in the total data; Q20 (%): percentage of base with mass value ≥ 20; Q30 (%): percentage of base with mass value ≥ 30; GC content (%): the percentage of GC content.

## Sheet: Table S4
Table S4 Statistical table of sequence comparison results between sample sequencing data and selected reference genome
Sample	Total Reads	Mapped Reads	Uniq Mapped Reads	Multiple Map Reads	Reads Map to '+'	Reads Map to '-'
Z086L1	41592636	39,876,407 (95.87%)	38,811,920 (93.31%)	1,064,487 (2.56%)	20,808,595 (50.03%)	20,793,094 (49.99%)
Z086L2	45388530	43,422,836 (95.67%)	42,236,967 (93.06%)	1,185,869 (2.61%)	22,654,372 (49.91%)	22,630,062 (49.86%)
Z086L3	54024428	51,734,321 (95.76%)	50,286,437 (93.08%)	1,447,884 (2.68%)	27,086,929 (50.14%)	27,073,349 (50.11%)
Z090L1	51794356	49,621,656 (95.81%)	48,084,487 (92.84%)	1,537,169 (2.97%)	26,161,994 (50.51%)	26,161,376 (50.51%)
Z090L2	46187544	43,982,980 (95.23%)	42,073,709 (91.09%)	1,909,271 (4.13%)	23,989,273 (51.94%)	24,007,611 (51.98%)
Z090L3	47201666	45,296,059 (95.96%)	43,776,828 (92.74%)	1,519,231 (3.22%)	24,053,174 (50.96%)	24,059,102 (50.97%)
Z0EL1	44356214	41,887,417 (94.43%)	40,107,132 (90.42%)	1,780,285 (4.01%)	22,783,136 (51.36%)	22,811,220 (51.43%)
Z0EL2	39304064	37,252,655 (94.78%)	36,381,212 (92.56%)	871,443 (2.22%)	19,201,442 (48.85%)	19,205,352 (48.86%)
Z0EL3	42467056	40,206,263 (94.68%)	39,087,735 (92.04%)	1,118,528 (2.63%)	21,007,923 (49.47%)	21,000,953 (49.45%)
Z0HL1	51061292	49,278,924 (96.51%)	47,739,201 (93.49%)	1,539,723 (3.02%)	25,999,542 (50.92%)	26,011,992 (50.94%)
Z0HL2	51342806	49,636,128 (96.68%)	48,051,373 (93.59%)	1,584,755 (3.09%)	26,204,824 (51.04%)	26,210,433 (51.05%)
Z0HL3	47429110	45,840,222 (96.65%)	44,233,817 (93.26%)	1,606,405 (3.39%)	24,453,100 (51.56%)	24,460,158 (51.57%)
Z0L1	52523988	50,515,383 (96.18%)	49,226,035 (93.72%)	1,289,348 (2.45%)	26,262,440 (50.00%)	26,271,727 (50.02%)
Z0L2	44135720	42,338,682 (95.93%)	41,071,162 (93.06%)	1,267,520 (2.87%)	22,254,678 (50.42%)	22,262,735 (50.44%)
Z0L3	38929006	37,522,363 (96.39%)	36,446,894 (93.62%)	1,075,469 (2.76%)	19,716,890 (50.65%)	19,719,697 (50.66%)
Z0TL1	48528606	46,042,869 (94.88%)	43,866,642 (90.39%)	2,176,227 (4.48%)	25,415,979 (52.37%)	25,386,279 (52.31%)
Z0TL2	40444268	38,310,733 (94.72%)	37,095,453 (91.72%)	1,215,280 (3.00%)	20,335,435 (50.28%)	20,288,642 (50.16%)
Z0TL3	49461272	46,947,386 (94.92%)	45,314,953 (91.62%)	1,632,433 (3.30%)	25,101,518 (50.75%)	25,060,662 (50.67%)
Z586L1	51876504	49,419,689 (95.26%)	48,135,676 (92.79%)	1,284,013 (2.48%)	25,702,128 (49.54%)	25,675,836 (49.49%)
Z586L2	59036636	56,254,042 (95.29%)	54,709,888 (92.67%)	1,544,154 (2.62%)	29,424,215 (49.84%)	29,407,571 (49.81%)
Z586L3	40447894	38,546,816 (95.30%)	37,602,244 (92.96%)	944,572 (2.34%)	19,986,297 (49.41%)	19,972,703 (49.38%)
Z590L1	55411550	52,939,117 (95.54%)	51,337,841 (92.65%)	1,601,276 (2.89%)	27,876,301 (50.31%)	27,840,730 (50.24%)
Z590L2	50610564	48,337,121 (95.51%)	46,925,944 (92.72%)	1,411,177 (2.79%)	25,402,479 (50.19%)	25,390,223 (50.17%)
Z590L3	49303932	47,223,608 (95.78%)	46,116,892 (93.54%)	1,106,716 (2.24%)	24,429,103 (49.55%)	24,433,742 (49.56%)
Z5EL1	47559764	45,206,008 (95.05%)	43,833,610 (92.17%)	1,372,398 (2.89%)	23,868,985 (50.19%)	23,849,895 (50.15%)
Z5EL2	57363866	54,352,179 (94.75%)	52,580,740 (91.66%)	1,771,439 (3.09%)	28,854,222 (50.30%)	28,843,343 (50.28%)
Z5EL3	58550220	55,731,364 (95.19%)	53,990,773 (92.21%)	1,740,591 (2.97%)	29,399,697 (50.21%)	29,372,277 (50.17%)
Z5HL1	51414684	50,358,465 (97.95%)	48,965,088 (95.24%)	1,393,377 (2.71%)	26,451,754 (51.45%)	26,463,316 (51.47%)
Z5HL2	40650160	39,699,512 (97.66%)	38,547,647 (94.83%)	1,151,865 (2.83%)	20,917,821 (51.46%)	20,928,264 (51.48%)
Z5HL3	46989448	46,014,229 (97.92%)	44,468,853 (94.64%)	1,545,376 (3.29%)	24,575,576 (52.30%)	24,595,915 (52.34%)
Z5L1	51768606	49,730,967 (96.06%)	48,100,329 (92.91%)	1,630,638 (3.15%)	26,461,795 (51.12%)	26,449,017 (51.09%)
Z5L2	53250346	51,077,065 (95.92%)	49,544,147 (93.04%)	1,532,918 (2.88%)	26,930,482 (50.57%)	26,924,440 (50.56%)
Z5L3	43271964	41,733,092 (96.44%)	40,704,311 (94.07%)	1,028,781 (2.38%)	21,698,417 (50.14%)	21,704,041 (50.16%)
Z5TL1	51149522	48,519,573 (94.86%)	47,212,510 (92.30%)	1,307,063 (2.56%)	25,434,342 (49.73%)	25,421,129 (49.70%)
Z5TL2	41904154	39,693,219 (94.72%)	38,549,335 (91.99%)	1,143,884 (2.73%)	20,869,883 (49.80%)	20,854,896 (49.77%)
Z5TL3	44519698	42,330,040 (95.08%)	40,911,406 (91.90%)	1,418,634 (3.19%)	22,575,666 (50.71%)	22,545,824 (50.64%)
Z86FP1	38610462	37,380,740 (96.82%)	36,448,884 (94.40%)	931,856 (2.41%)	19,454,417 (50.39%)	19,462,165 (50.41%)
Z86FP2	45987466	44,545,139 (96.86%)	43,310,173 (94.18%)	1,234,966 (2.69%)	23,267,879 (50.60%)	23,275,420 (50.61%)
Z86FP3	41008790	39,687,446 (96.78%)	38,767,877 (94.54%)	919,569 (2.24%)	20,520,089 (50.04%)	20,534,323 (50.07%)
Z86L1	46207306	44,248,743 (95.76%)	42,913,948 (92.87%)	1,334,795 (2.89%)	23,256,352 (50.33%)	23,268,594 (50.36%)
Z86L2	52592990	50,195,235 (95.44%)	48,225,227 (91.70%)	1,970,008 (3.75%)	27,138,849 (51.60%)	27,142,696 (51.61%)
Z86L3	46932940	44,825,064 (95.51%)	43,325,277 (92.31%)	1,499,787 (3.20%)	23,797,421 (50.71%)	23,810,303 (50.73%)
Z86P1	48992690	47,277,259 (96.50%)	46,181,055 (94.26%)	1,096,204 (2.24%)	24,585,683 (50.18%)	24,588,412 (50.19%)
Z86P2	48743710	47,001,495 (96.43%)	45,928,398 (94.22%)	1,073,097 (2.20%)	24,379,599 (50.02%)	24,389,594 (50.04%)
Z86P3	41807952	39,919,890 (95.48%)	39,012,911 (93.31%)	906,979 (2.17%)	20,690,890 (49.49%)	20,715,448 (49.55%)
Z90FP1	39046786	37,671,907 (96.48%)	36,470,987 (93.40%)	1,200,920 (3.08%)	19,819,435 (50.76%)	19,826,328 (50.78%)
Z90FP2	41649222	40,333,883 (96.84%)	39,085,409 (93.84%)	1,248,474 (3.00%)	21,147,979 (50.78%)	21,142,514 (50.76%)
Z90FP3	49018310	47,426,699 (96.75%)	46,191,740 (94.23%)	1,234,959 (2.52%)	24,797,845 (50.59%)	24,810,001 (50.61%)
Z90L1	49387426	47,117,183 (95.40%)	45,382,614 (91.89%)	1,734,569 (3.51%)	25,308,292 (51.24%)	25,339,346 (51.31%)
Z90L2	57183004	54,733,894 (95.72%)	52,934,563 (92.57%)	1,799,331 (3.15%)	29,069,463 (50.84%)	29,075,348 (50.85%)
Z90L3	49129382	46,852,190 (95.36%)	44,884,572 (91.36%)	1,967,618 (4.00%)	25,444,961 (51.79%)	25,470,638 (51.84%)
Z90P1	38965918	37,639,241 (96.60%)	36,777,145 (94.38%)	862,096 (2.21%)	19,555,355 (50.19%)	19,561,033 (50.20%)
Z90P2	42763440	41,181,375 (96.30%)	40,199,295 (94.00%)	982,080 (2.30%)	21,447,477 (50.15%)	21,456,641 (50.18%)
Z90P3	41922070	40,447,891 (96.48%)	39,506,079 (94.24%)	941,812 (2.25%)	21,008,066 (50.11%)	21,014,997 (50.13%)
ZC2L1	50380270	48,893,636 (97.05%)	47,543,986 (94.37%)	1,349,650 (2.68%)	25,677,266 (50.97%)	25,689,165 (50.99%)
ZC2L2	48420772	46,836,212 (96.73%)	45,421,029 (93.80%)	1,415,183 (2.92%)	24,728,423 (51.07%)	24,740,632 (51.10%)
ZC2L3	53832972	52,228,167 (97.02%)	50,719,595 (94.22%)	1,508,572 (2.80%)	27,435,679 (50.96%)	27,438,976 (50.97%)
ZC2P1	43854546	42,832,107 (97.67%)	41,309,158 (94.20%)	1,522,949 (3.47%)	22,647,474 (51.64%)	22,654,478 (51.66%)
ZC2P2	44427380	43,502,960 (97.92%)	42,142,529 (94.86%)	1,360,431 (3.06%)	22,891,303 (51.53%)	22,897,496 (51.54%)
ZC2P3	48609230	47,507,701 (97.73%)	45,687,444 (93.99%)	1,820,257 (3.74%)	25,159,076 (51.76%)	25,146,248 (51.73%)
ZC5L1	50715844	49,202,977 (97.02%)	48,019,328 (94.68%)	1,183,649 (2.33%)	25,519,252 (50.32%)	25,521,690 (50.32%)
ZC5L2	42346238	40,469,453 (95.57%)	39,119,267 (92.38%)	1,350,186 (3.19%)	21,503,614 (50.78%)	21,514,597 (50.81%)
ZC5L3	51346570	49,815,926 (97.02%)	48,498,831 (94.45%)	1,317,095 (2.57%)	26,000,730 (50.64%)	26,006,156 (50.65%)
ZCP1	47237108	46,267,646 (97.95%)	44,468,677 (94.14%)	1,798,969 (3.81%)	24,492,791 (51.85%)	24,510,699 (51.89%)
ZCP2	42621304	41,815,529 (98.11%)	40,395,235 (94.78%)	1,420,294 (3.33%)	21,902,637 (51.39%)	21,917,036 (51.42%)
ZCP3	48612716	47,553,106 (97.82%)	45,992,881 (94.61%)	1,560,225 (3.21%)	25,068,811 (51.57%)	25,090,180 (51.61%)
ZE231L1	51293868	49,220,313 (95.96%)	47,711,280 (93.02%)	1,509,033 (2.94%)	26,035,579 (50.76%)	26,032,989 (50.75%)
ZE231L2	46824796	45,004,289 (96.11%)	43,641,164 (93.20%)	1,363,125 (2.91%)	23,759,360 (50.74%)	23,767,412 (50.76%)
ZE231L3	52242702	50,244,483 (96.18%)	48,935,548 (93.67%)	1,308,935 (2.51%)	26,192,912 (50.14%)	26,185,567 (50.12%)
ZE231P1	56453542	54,832,650 (97.13%)	53,052,952 (93.98%)	1,779,698 (3.15%)	28,841,394 (51.09%)	28,867,644 (51.14%)
ZE231P2	43682738	42,438,731 (97.15%)	40,213,214 (92.06%)	2,225,517 (5.09%)	23,873,834 (54.65%)	23,871,914 (54.65%)
ZE231P3	38841378	37,840,403 (97.42%)	36,791,326 (94.72%)	1,049,077 (2.70%)	19,779,325 (50.92%)	19,793,497 (50.96%)
ZEFP1	47528748	45,688,826 (96.13%)	43,910,703 (92.39%)	1,778,123 (3.74%)	24,107,841 (50.72%)	24,108,496 (50.72%)
ZEFP2	56054388	53,860,590 (96.09%)	51,635,849 (92.12%)	2,224,741 (3.97%)	28,956,556 (51.66%)	28,960,151 (51.66%)
ZEFP3	46752332	45,011,202 (96.28%)	42,570,989 (91.06%)	2,440,213 (5.22%)	24,991,916 (53.46%)	25,002,227 (53.48%)
ZEL1	41920928	39,431,693 (94.06%)	37,703,599 (89.94%)	1,728,094 (4.12%)	21,573,725 (51.46%)	21,522,727 (51.34%)
ZEL2	58527866	55,387,727 (94.63%)	54,046,452 (92.34%)	1,341,275 (2.29%)	28,660,820 (48.97%)	28,560,667 (48.80%)
ZEL3	59202636	55,816,102 (94.28%)	53,754,593 (90.80%)	2,061,509 (3.48%)	29,934,014 (50.56%)	29,868,857 (50.45%)
ZEP1	47721408	45,781,101 (95.93%)	44,735,744 (93.74%)	1,045,357 (2.19%)	23,769,842 (49.81%)	23,769,347 (49.81%)
ZEP2	41173472	39,317,222 (95.49%)	38,412,613 (93.29%)	904,609 (2.20%)	20,399,357 (49.54%)	20,414,296 (49.58%)
ZEP3	45644740	43,767,408 (95.89%)	42,799,257 (93.77%)	968,151 (2.12%)	22,708,674 (49.75%)	22,703,236 (49.74%)
ZFP1	40959414	39,725,535 (96.99%)	38,724,473 (94.54%)	1,001,062 (2.44%)	20,677,460 (50.48%)	20,691,946 (50.52%)
ZFP2	43877102	42,708,283 (97.34%)	41,625,228 (94.87%)	1,083,055 (2.47%)	22,276,663 (50.77%)	22,287,617 (50.80%)
ZFP3	39170704	38,138,568 (97.37%)	37,194,189 (94.95%)	944,379 (2.41%)	19,838,046 (50.65%)	19,852,754 (50.68%)
ZHFP1	48604648	47,667,596 (98.07%)	45,389,362 (93.38%)	2,278,234 (4.69%)	26,120,710 (53.74%)	26,138,600 (53.78%)
ZHFP2	46043468	45,348,922 (98.49%)	43,319,096 (94.08%)	2,029,826 (4.41%)	24,109,550 (52.36%)	24,119,386 (52.38%)
ZHFP3	46144792	45,462,867 (98.52%)	43,957,095 (95.26%)	1,505,772 (3.26%)	23,873,489 (51.74%)	23,887,003 (51.77%)
ZHL1	52906026	51,138,820 (96.66%)	49,348,491 (93.28%)	1,790,329 (3.38%)	27,239,242 (51.49%)	27,264,383 (51.53%)
ZHL2	47562108	45,251,599 (95.14%)	43,541,562 (91.55%)	1,710,037 (3.60%)	24,337,477 (51.17%)	24,372,595 (51.24%)
ZHL3	53751914	51,688,068 (96.16%)	50,009,751 (93.04%)	1,678,317 (3.12%)	27,311,459 (50.81%)	27,347,636 (50.88%)
ZHP1	40598660	39,565,800 (97.46%)	38,659,510 (95.22%)	906,290 (2.23%)	20,572,311 (50.67%)	20,578,084 (50.69%)
ZHP2	46527362	43,980,341 (94.53%)	42,992,000 (92.40%)	988,341 (2.12%)	22,737,100 (48.87%)	22,830,509 (49.07%)
ZHP3	43783570	42,683,594 (97.49%)	41,715,457 (95.28%)	968,137 (2.21%)	22,164,921 (50.62%)	22,172,236 (50.64%)
ZL1	52806186	50,850,830 (96.30%)	48,826,626 (92.46%)	2,024,204 (3.83%)	27,555,101 (52.18%)	27,583,673 (52.24%)
ZL2	44090748	42,428,197 (96.23%)	40,943,040 (92.86%)	1,485,157 (3.37%)	22,643,927 (51.36%)	22,655,053 (51.38%)
ZL3	59166034	57,107,330 (96.52%)	54,930,219 (92.84%)	2,177,111 (3.68%)	30,712,626 (51.91%)	30,729,252 (51.94%)
ZP1	50799760	49,349,786 (97.15%)	48,165,312 (94.81%)	1,184,474 (2.33%)	25,696,580 (50.58%)	25,703,196 (50.60%)
ZP2	38821760	37,735,633 (97.20%)	36,843,296 (94.90%)	892,337 (2.30%)	19,629,476 (50.56%)	19,637,804 (50.58%)
ZP3	58435502	56,792,653 (97.19%)	55,407,231 (94.82%)	1,385,422 (2.37%)	29,578,494 (50.62%)	29,586,125 (50.63%)
ZT431L1	43559110	42,757,714 (98.16%)	41,525,454 (95.33%)	1,232,260 (2.83%)	22,502,679 (51.66%)	22,502,586 (51.66%)
ZT431L2	43324774	42,023,294 (97.00%)	40,820,395 (94.22%)	1,202,899 (2.78%)	22,126,183 (51.07%)	22,149,769 (51.12%)
ZT431L3	50709334	49,742,509 (98.09%)	48,292,177 (95.23%)	1,450,332 (2.86%)	26,185,364 (51.64%)	26,191,864 (51.65%)
ZT431P1	44086680	43,482,500 (98.63%)	42,349,044 (96.06%)	1,133,456 (2.57%)	22,674,184 (51.43%)	22,685,749 (51.46%)
ZT431P2	45346688	44,591,102 (98.33%)	43,440,062 (95.80%)	1,151,040 (2.54%)	23,303,911 (51.39%)	23,308,575 (51.40%)
ZT431P3	42394338	41,711,457 (98.39%)	40,752,665 (96.13%)	958,792 (2.26%)	21,575,111 (50.89%)	21,586,556 (50.92%)
ZTFP1	45830178	43,897,683 (95.78%)	41,857,643 (91.33%)	2,040,040 (4.45%)	23,383,015 (51.02%)	23,384,819 (51.02%)
ZTFP2	49793834	47,899,000 (96.19%)	44,451,612 (89.27%)	3,447,388 (6.92%)	26,168,586 (52.55%)	26,128,894 (52.47%)
ZTFP3	43813418	42,104,910 (96.10%)	40,710,954 (92.92%)	1,393,956 (3.18%)	22,290,888 (50.88%)	22,292,450 (50.88%)
ZTL1	40283374	37,716,968 (93.63%)	36,356,810 (90.25%)	1,360,158 (3.38%)	20,237,030 (50.24%)	20,167,075 (50.06%)
ZTL2	42388810	39,830,899 (93.97%)	38,056,653 (89.78%)	1,774,246 (4.19%)	21,875,608 (51.61%)	21,851,512 (51.55%)
ZTL3	47764138	44,306,654 (92.76%)	42,390,232 (88.75%)	1,916,422 (4.01%)	24,292,286 (50.86%)	24,250,017 (50.77%)
ZTP1	44916384	43,017,574 (95.77%)	42,008,587 (93.53%)	1,008,987 (2.25%)	22,323,140 (49.70%)	22,323,174 (49.70%)
ZTP2	50548084	48,415,636 (95.78%)	47,313,177 (93.60%)	1,102,459 (2.18%)	25,111,724 (49.68%)	25,111,340 (49.68%)
ZTP3	47569558	45,376,630 (95.39%)	44,325,843 (93.18%)	1,050,787 (2.21%)	23,601,456 (49.61%)	23,590,702 (49.59%)
Note: Sample: sample analysis number; Total Reads: Clean Reads, calculated by single end; Mapped Reads: the number of Reads mapped to the reference genome and the percentage in Clean Reads; Uniq Mapped Reads: the number of Reads matched to the unique position of the reference genome and the percentage in Clean Reads; Multiple Map Reads: the number of Reads matched to multiple locations of the ref…

## Sheet: Table S5
Table S5 Effect size of physiological data
Effect size
indicator	SSB	SST	Partial Eta square (Partial η2)	Cohen's f
Chl a	1.76	1.9	0.927	3.556
Chl b	0.272	0.284	0.957	4.719
Chl ab	3.32	3.502	0.948	4.265
CAR	0.096	0.098	0.973	5.961
CAT	327.263	331.903	0.986	8.398
H2O2	58834.4	61261.8	0.96	4.923
SOD U/mgprot	15934.7	16254.3	0.98	7.061
POD U/g	2833.38	2889.09	0.981	7.132
MDA	18565.3	18967.7	0.979	6.792
GSH-PX	95147.4	95677.7	0.994	13.394
Cd in root	7.43069e+06	7.43287e+06	1	58.34
Cd in shoot	75218.1	75258.2	0.999	43.359

## Sheet: Table S6
Table S6 qPCR primer for hybrids and their parents
Primer	Sequences
OsNAC9-F	GCCAAGAAGGGATCTCTCAGGTTG
OsNAC9-R	TTCTTCTTGTTGTACAGCCGACAC
OsERF1-F	AAAGGGATCAGGCGATGGAACC
OsERF1-R	TTTGCATCCGGTGGAGCTTTCG
OsHMA3-F	ACCAGAGGAGAGTTCAGCATCGAC
OsHMA3-R	TGCTCTCAATGCTTGCAATCCAG
OsABCC1-F	CATCTGATAGGTGGTGGTCATCGC
OsABCC1-R	TCGGCTCATCATGGCAAGTCCTTC
OsNRAMP1-F	ATTGCTGGCTCTAGCACGCTTC
OsNRAMP1-F	CCACAACCTCCAGTTTCCTTACCC
AP2-39-R	ACTGTAACACCGGGAGTAGTAGCC
ANN4-F	GGGTTCAGGAAGAGCTTCAATGGC
ANN4-R	GCCCACATCACCATCAGGTTCTTG
LEA5-F	TGGACAGCTTGTCGTTCAAGGG
LEA5-R	TGGAGACGTTGACGTTGCTGTG
MST6-F	ACCATCCATTCGCTTCTGTGTCTC
MST6-R	CGAGCTCAAAGAAGAAACCCTCTC
OsFKI-F	TTCCACAACGAGGAGAAGCTGAG
OsFKI-R	TCTAGTTGGCTGCCTTGCTGATG
ERF104-F	AGCAGCGAGAGAACACAAACTCAC
ERF104-R	TCGGATCATGTACTCCTGGTTGCC
TRZ2-F	CACGAAATGCAGATGCCCTGAG
TRZ2-R	CCATTGGGAGTGCTCCATTATCTC
YB1-YC12-F	TCTGCTTGGAAGCGCCATAAGC
YB1-YC12-R	ATCTGTGACCTGCACTGCTTGG
OsCIPK14-F	TCCTGTCACCGGAAGGGAAATTG
OsCIPK14-R	TCAGCATTCCTTGAGGCTTTCAC
rbcS1-F	AGCAGCTAATCGGGTGGCTTTAG
rbcS1-R	TCACAAGCTGCGGCTAGTTCAC
BURP16-F	GCGAGTCGATCATGATTGGTAAGG
BURP16-R	GGACAGGATCTCGGCCTCATAAAC
PIOX-F	GCAATGCGCGCAAATTGGTATG
PIOX-R	AAGGTACGCCATGGTTGTTCGG
DX1-F	CCTGTGGTGCAAGGAAAGATGC
DX1-R	TGTTGCCGATGTTAGAGTTCTGC
OSTF1-F	ACAGAACCAGCTTGCCGTTGAG
OSTF1-R	TGTTCCATTCGACCGTGCAATCTC
HXK3-F	ACGAACTCTGGAGGCATGGTAG
HXK3-R	CGTCCTTGGCAAATGTGATGACC
BIP1-F	GTTTGAGGTGTTGGCCACCAATG
BIP1-R	TCTCTGGTCAAAGTCCTCACCTC
A8ox1-F	ACGTGGAATACCAAGGGTACCTG
A8ox1-R	TGTTGCGGAACAGAGGTAGCAC
FAD7-F	TTGGTACCGTGGAAAGGAGTGG
FAD7-R	CCGTAGTCCCGATCAAGTGTTGTC
CIPK31-F	AGGGTTACAAACCGCCTGTATTTG
CIPK31-R	TCTTCTTTGACATGCCGGTCTTC
NAC19-F	GCCAAGAAGGGATCTCTCAGGTTG
NAC19-R	TCTTCTTGTTGTACAGCCGACAC
ERF1-F	AAAGGGATCAGGCGATGGAACC
ERF1-R	TTTGCATCCGGTGGAGCTTTCG

## Sheet: Table S7
Table S7 Transcription levels of tetraploid and diploid hybrids and their parents
#ID	Gene name	H3	T2	P2	H3-2x	D2	P2-2x	Description
Os01g0781700	PI37	2.66317	1.34407	4.67003	0.010474	3.04803	0.022559	resistance rice blast
Os09g0499000	OsSKIN1	40.2202	37.6183	68.729	13.3988	81.0602	39.2746	negative regulator
Os09g0109600	OsDSSR1	24.3119	11.4634	8.07891	1.68807	64.6702	13.6701	drought tolerance
Os07g0650600	OsBLE2	11.2151	8.54121	43.0049	1.75822	18.4968	2.58449	drought tolerance
Os07g0624900	SKP1	4.40562	5.92008	0.528674	1.67333	1.60384	3.63251	brassinolide-enhancing gene
Os03g0192700	OsINO1	280.503	274.152	69.4919	127.547	376.272	218.087	synthesize phytic acid
Os12g0298600	OsEAF6	28.6605	74.038	27.7336	105.666	64.6509	118.541	heterosis
Os10g0390500	OsAlaAT1	583.109	921.082	124.51	144.835	255.209	427.396	endosperm starch synthesis
Os12g0113500	OsCIPK14	11.004	9.9175	14.0258	6.87159	28.2872	18.5497	defense signaling pathway
Os02g0527300	OsHsfA3	101.481	18.0566	25.623	119.383	111.108	37.4906	heterosis

## Sheet: Table S8
Table S8 Name or code of rice lines used in the present study
Name	Subspecies type/hybrid	Flag leaf (Microspore stage)	Flag leaf (Heading stage)	Flag leaf (5 days after fertilization)	Panicle( Heading stage but not fertilization, no anther)	Spikelets without anthers (5 days after fertilization)
H3	indica	H3-L	H3-L	H3-L	H3-P	H3-P
H3-2x	indica	H3-2x-L	H3-2x-L	H3-2x-L	H3-2x-P	H3-2x-P
P1	indica	P1-L	P1-L	P1-L	P1-P	P1-P
P1-2x	indica	P1-2x-L	P1-2x-L	P1-2x-L	P1-2x-P	P1-2x-P
T1	indica × indica	T1-L	T1-L	T1-L	T1-P	T1-P
D1	indica × indica	D1-L	D1-L	D1-L	D1-P	D1-P
P2	japonica	P2-L	P2-L	P2-L	P2-P	P2-P
P2-2x	japonica	P2-2X-L	P2-2X-L	P2-2X-L	P2-2X-P	P2-2X-P
T2	indica × japonica	T2-L	T2-L	T2-L	T2-P	T2-P
D2	indica × japonica	D2-L	D2-L	D2-L	D2-P	D2-P
	2x indiates diploid rice. D and T indicate diploid and polyploid hybrids, respectively; D1: P1-2x × H3-2x; T1: P1 × H3; D2: P2-2x × H3-2x;T2: P2 × H3; L : leaf; P: panicle
